# Supplementary material for: High-Throughput Sequencing Reveals Further Diversity of Little Cherry Virus 1 with Implications for Diagnostics
Source: Viruses. 2018 Jul 21;10(7):385. doi: 10.3390/v10070385 (PMC6070981; doi:10.3390/v10070385)
Supplement: Supplementary file 1 [file viruses-10-00385-s001.zip]

Archive with 5 entries (4 files):
- Supl M & M, Figures and tables/
- Supl M & M, Figures and tables/Fig S1.docx
- Supl M & M, Figures and tables/Supplementary  Material 21.7.2018.docx
- Supl M & M, Figures and tables/Table S1.docx
- Supl M & M, Figures and tables/table S2.docx
